# Supplementary material for: Phase separation of protein mixtures is driven by the interplay of homotypic and heterotypic interactions
Source: Nat Commun. 2023 Sep 8;14:5527. doi: 10.1038/s41467-023-41274-x (PMC10491635; doi:10.1038/s41467-023-41274-x)
Supplement: Supplementary file 4 — Source Data [file 41467_2023_41274_MOESM4_ESM.xlsx]

## Sheet: Figure 1B
	Condensate	Number of components with PLCD
0	Stress granule	64
1	Nucleolus	40
2	P body	38
3	Neuronal granule	11
4	Paraspeckle	7
5	Nuclear speckle	7
6	Centrosome	7
7	PML nuclear body	6
8	PcG body	2
9	Cajal body	2
10	Spindle apparatus	1

## Sheet: Figure 1C
	Sequence	Length
0	LLPS-Hos-0017	120
1	LLPS-Hos-0196	64
2	LLPS-Hos-1390	239
3	LLPS-Hos-1528	152
4	LLPS-Hos-1647	293
5	LLPS-Hos-0808	286
6	LLPS-Hos-2409	105
7	LLPS-Hos-2022	94
8	LLPS-Hos-2608	157
9	LLPS-Hos-0059	237
10	LLPS-Hos-2331	246
11	LLPS-Hos-2438	187
12	LLPS-Hos-1343	98
13	LLPS-Hos-1188	172
14	LLPS-Hos-2689	138
15	LLPS-Hos-0158	357
16	LLPS-Hos-0747	128
17	LLPS-Hos-0303	95
18	LLPS-Hos-0078	82
19	LLPS-Hos-2896	91
20	LLPS-Hos-1646	158
21	LLPS-Hos-0055	84
22	LLPS-Hos-0948	64
23	LLPS-Hos-2535	100
24	LLPS-Hos-0177	297
25	LLPS-Hos-0961	133
26	LLPS-Hos-2850	68
27	LLPS-Hos-3997	131
28	LLPS-Hos-1143	69
29	LLPS-Hos-0244	74
30	LLPS-Hos-2430	137
31	LLPS-Hos-0695	74
32	LLPS-Hos-0521	173
33	LLPS-Hos-0990	62
34	LLPS-Hos-2230	169
35	LLPS-Hos-0780	314
36	LLPS-Hos-2141	79
37	LLPS-Hos-2029	93
38	LLPS-Hos-0298	114
39	LLPS-Hos-3437	70
40	LLPS-Hos-1745	92
41	LLPS-Hos-0248	84
42	LLPS-Hos-1138	134
43	LLPS-Hos-0137	132
44	LLPS-Hos-0327	177
45	LLPS-Hos-2176	147
46	LLPS-Hos-2107	107
47	LLPS-Hos-0362	230
48	LLPS-Hos-2079	72
49	LLPS-Hos-1950	62
50	LLPS-Hos-1477	87
51	LLPS-Hos-1153	82
52	LLPS-Hos-0315	116
53	LLPS-Hos-2251	102
54	LLPS-Hos-2173	93
55	LLPS-Hos-2824	110
56	LLPS-Hos-0662	212
57	LLPS-Hos-1564	110
58	LLPS-Hos-0722	95
59	LLPS-Hos-0092	145
60	LLPS-Hos-0803	123
61	LLPS-Hos-2818	93
62	LLPS-Hos-1876	115
63	LLPS-Hos-1566	106
64	LLPS-Hos-2804	174
65	LLPS-Hos-2665	196
66	LLPS-Hos-1371	322
67	LLPS-Hos-1105	133
68	LLPS-Hos-4420	111
69	LLPS-Hos-0993	65
70	LLPS-Hos-2030	87
71	LLPS-Hos-1145	115
72	LLPS-Hos-1421	177
73	LLPS-Hos-0100	97
74	LLPS-Hos-1262	75
75	LLPS-Hos-2061	427
76	LLPS-Hos-2621	123
77	LLPS-Hos-1984	78
78	LLPS-Hos-2756	109
79	LLPS-Hos-2752	110
80	LLPS-Hos-3856	93
81	LLPS-Hos-2036	313
82	LLPS-Hos-0286	118
83	LLPS-Hos-3063	131
84	LLPS-Hos-2157	262
85	LLPS-Hos-2682	111
86	LLPS-Hos-0851	158
87	LLPS-Hos-0853	110
88	LLPS-Hos-3996	68

## Sheet: Figure 2B,D
			FUS-LCD
	100% FUS	Simulation temperature	Dilute volume fraction	Dense volume fraction	Dilute volume fraction standard error	Dense volume fraction standard error
		45	1.95021e-05	0.622248	1.20584e-06	0.00292534
		46	6.84764e-05	0.570045	4.3156e-06	0.00233205
		47	0.000169797	0.531464	8.96192e-06	0.0017053
		48	0.000389318	0.495642	1.32781e-05	0.00155058
		49	0.000897962	0.463202	2.10812e-05	0.00115326
		50	0.00184495	0.430254	3.49058e-05	0.00124172
		51	0.00382735	0.397808	6.29792e-05	0.0008856
			FUS-LCD				A1-LCD
	75% FUS	Simulation temperature	Dilute volume fraction	Dense volume fraction	Dilute volume fraction standard error	Dense volume fraction standard error	Dilute volume fraction	Dense volume fraction	Dilute volume fraction standard error	Dense volume fraction standard error
		45	7.99585e-06	0.468945	1.36387e-06	0.00357632	1.29082e-07	0.244657	1.00132e-07	0.0134645
		46	2.2222e-05	0.435602	3.05673e-06	0.00284924	5.56616e-07	0.219622	5.34824e-07	0.0110535
		47	7.30948e-05	0.397379	4.77754e-06	0.00320869	2.60705e-06	0.208381	3.92776e-07	0.00257056
		48	0.000176826	0.372256	9.61152e-06	0.00282391	9.26968e-06	0.192454	1.03874e-06	0.0030432
		49	0.000409237	0.347648	1.66688e-05	0.00232351	2.7304e-05	0.183236	2.14349e-06	0.00220293
		50	0.00083353	0.322288	2.01784e-05	0.00126757	6.25412e-05	0.182076	4.24009e-06	0.00183148
		51	0.00149334	0.29644	2.67277e-05	0.00185088	0.000147159	0.177687	3.56498e-06	0.00266661
		52	0.00277206	0.270908	3.17606e-05	0.00264403	0.000354417	0.177145	1.10089e-05	0.00228424
			FUS-LCD				A1-LCD
	50% FUS	Simulation temperature	Dilute volume fraction	Dense volume fraction	Dilute volume fraction standard error	Dense volume fraction standard error	Dilute volume fraction	Dense volume fraction	Dilute volume fraction standard error	Dense volume fraction standard error
		45	2.27222e-07	0.404411	2.76475e-07	0.0475235	2.46301e-06	0.38981	4.50766e-07	0.00512041
		46	6.33219e-06	0.30032	1.4829e-06	0.0036357	6.11022e-06	0.368628	7.33642e-07	0.00209512
		47	1.77109e-05	0.282964	2.65316e-06	0.00434391	1.49104e-05	0.345737	1.22163e-06	0.00357849
		48	4.50574e-05	0.25879	3.33775e-06	0.002508	3.58561e-05	0.333047	2.04463e-06	0.00268477
		49	0.000103514	0.243004	7.75127e-06	0.00162663	7.92381e-05	0.317675	3.43539e-06	0.00129695
		50	0.000265045	0.224868	1.74843e-05	0.00196857	0.000177586	0.303618	5.92586e-06	0.00199135
		51	0.000510739	0.210326	1.09271e-05	0.00148164	0.00035442	0.291742	8.89915e-06	0.00233983
		52	0.000997253	0.191332	2.05485e-05	0.00295611	0.000683888	0.281037	1.07626e-05	0.00324363
			FUS-LCD				A1-LCD
	25% FUS	Simulation temperature	Dilute volume fraction	Dense volume fraction	Dilute volume fraction standard error	Dense volume fraction standard error	Dilute volume fraction	Dense volume fraction	Dilute volume fraction standard error	Dense volume fraction standard error
		45	7.01097e-09	0.280697	7.04941e-09	0.0254441	4.84545e-06	0.529408	5.32053e-07	0.00284284
		46	1.87446e-09	0.306813	1.94157e-09	0.030669	1.35951e-05	0.503331	1.16917e-06	0.00273533
		47	2.63608e-07	0.208515	3.41005e-07	0.0263886	3.20547e-05	0.478088	1.2527e-06	0.00209822
		48	9.13862e-06	0.141789	1.8508e-06	0.00348462	7.33282e-05	0.461751	2.40512e-06	0.00363111
		49	2.28114e-05	0.13603	2.92811e-06	0.00238408	0.000141191	0.436148	5.52853e-06	0.0025898
		50	4.50964e-05	0.129378	6.49067e-06	0.0039988	0.000319976	0.413213	9.3584e-06	0.00381719
		51	0.000108668	0.12008	5.83466e-06	0.00155982	0.000620291	0.391608	9.61063e-06	0.00196804
		52	0.00025403	0.109955	1.14481e-05	0.00187641	0.0011218	0.371942	1.3281e-05	0.0023087
			A1-LCD
	0% FUS	Simulation temperature	Dilute volume fraction	Dense volume fraction	Dilute volume fraction standard error	Dense volume fraction standard error
		45	9.0546e-06	0.695613	1.02745e-06	0.00314391
		46	2.03789e-05	0.661101	1.62149e-06	0.00266643
		47	4.75512e-05	0.628686	1.96595e-06	0.00166321
		48	0.000107916	0.598461	4.4722e-06	0.00130786
		49	0.000225321	0.569471	5.80022e-06	0.00101869
		50	0.000466898	0.539758	5.98917e-06	0.00136115
		51	0.000847964	0.511991	1.66321e-05	0.000960549
		52	0.00157561	0.488697	1.85236e-05	0.00115219

## Sheet: Figure 2E
			A1-LCD +12D
	0% FUS	Simulation temperature	Dilute volume fraction	Dense volume fraction	Dilute volume fraction standard error	Dense volume fraction standard error
		50	0.0012403	0.498629	1.61109e-05	0.000724706
			FUS-LCD				A1-LCD +12D
	25% FUS	Simulation temperature	Dilute volume fraction	Dense volume fraction	Dilute volume fraction standard error	Dense volume fraction standard error	Dilute volume fraction	Dense volume fraction	Dilute volume fraction standard error	Dense volume fraction standard error
		50	0.000419638	0.0853732	1.58422e-05	0.00370025	0.00109274	0.401996	2.26674e-05	0.00461188
			FUS-LCD				A1-LCD +12D
	50% FUS	Simulation temperature	Dilute volume fraction	Dense volume fraction	Dilute volume fraction standard error	Dense volume fraction standard error	Dilute volume fraction	Dense volume fraction	Dilute volume fraction standard error	Dense volume fraction standard error
		50	0.000855272	0.187695	2.90498e-05	0.00619251	0.000879714	0.283803	1.6744e-05	0.00766217
			FUS-LCD				A1-LCD +12D
	75% FUS	Simulation temperature	Dilute volume fraction	Dense volume fraction	Dilute volume fraction standard error	Dense volume fraction standard error	Dilute volume fraction	Dense volume fraction	Dilute volume fraction standard error	Dense volume fraction standard error
		50	0.00130349	0.31442	2.12079e-05	0.00259532	0.000592369	0.132413	1.43752e-05	0.00303951
			FUS-LCD
	100% FUS	Simulation temperature	Dilute volume fraction	Dense volume fraction	Dilute volume fraction standard error	Dense volume fraction standard error
		50	0.00192705	0.429776	4.34774e-05	0.00116657

## Sheet: Figure 3B,C
	4°C								8°C								12°C								16°C								20°C								24°C
	FUS:A1	FUS component cdilute (mg/mL)	error	A1 component cdilute (mg/mL)	error	Combined (mg/mL)	error		FUS:A1	FUS component cdilute (mg/mL)	error	A1 component cdilute (mg/mL)	error	Combined (mg/mL)	error		FUS:A1	FUS component cdilute (mg/mL)	error	A1 component cdilute (mg/mL)	error	Combined (mg/mL)	error		FUS:A1	FUS component cdilute (mg/mL)	error	A1 component cdilute (mg/mL)	error	Combined (mg/mL)	error		FUS:A1	FUS component cdilute (mg/mL)	error	A1 component cdilute (mg/mL)	error	Combined (mg/mL)	error		FUS:A1	FUS component cdilute (mg/mL)	error	A1 component cdilute (mg/mL)	error	Combined (mg/mL)	error
	100	0.338	0.026			0.338	0.026		100	0.729	0.013			0.729	0.013		100	0.997	0.053			0.997	0.053		100	1.78	0.194			1.78	0.194		100	3.672	0.201			3.672	0.201		100	4.993	0.097			4.993	0.097
	75	0.164	0.007	0.005	0.001	0.169	0.008		75	0.216	0.001	0.015	0.004	0.231	0.005		75	0.326	0.002	0.023	0	0.349	0.003		75	0.385	0.011	0.036	0	0.422	0.011		75	0.632	0.006	0.072	0.003	0.704	0.009		75	0.891	0.007	0.202	0.005	1.093	0.013
	50	0.028	0.003	0.034	0.004	0.062	0.006		50	0.052	0.005	0.048	0.008	0.099	0.013		50	0.073	0.004	0.071	0.003	0.143	0.007		50	0.143	0.042	0.117	0	0.26	0.042		50	0.281	0.009	0.16	0.033	0.441	0.042		50	0.412	0.027	0.457	0.009	0.869	0.036
	25	0	0.001	0.081	0.005	0.081	0.005		25	0.001	0	0.142	0	0.143	0.001		25	0.003	0	0.231	0.006	0.234	0.006		25	0.007	0	0.319	0	0.326	0		25	0.037	0.004	0.424	0.03	0.46	0.034		25	0.104	0.013	0.907	0.021	1.011	0.034
	0			0.169	0.006	0.169	0.006		0			0.32	0.072	0.32	0.072		0			0.43	0.022	0.43	0.022		0			0.763	0	0.763	0		0			1.183	0.095	1.183	0.095		0			1.807	0.216	1.807	0.216
																	12°C (Dense phase)
																	FUS:A1	FUS component cdense (mg/mL)	error	A1 component cdense (mg/mL)	error	Combined (mg/mL)	error
																	75	194.059	66.806	84.549	27.48	278.608	94.286
																	50	150.107	29.506	134.733	23.796	284.84	53.301
																	25	59.757	22.436	147.483	44.416	207.24	66.853

## Sheet: Figure 3D
		4°C
		FUS:A1	FUS component cdilute (mg/mL)	error	A1 +12D component cdilute (mg/mL)	error	Combined (mg/mL)	error
		100	0.440649	8.09564e-05			0.440649	8.09564e-05
		75	0.371656	0.00557986	0.380968	0.00635536	0.752624	0.0119352
		50	0.258411	0.0265982	0.738039	0.0101306	0.99645	0.0367288
		25	0.148846	0.00848791	1.11247	0.000899347	1.26131	0.00938726
		0			1.58019	0.0134762	1.58019	0.0134762

## Sheet: Figure 3F
		12°C
		150mM NaCl
		FUS Ratio %	FUS (mg/mL)	FUS error	A1 (mg/mL)	A1 Error	Combined (mg/mL)	error
		0			0.430009	0.021759	0.430009	0.021759
		25	0.00288216	7.65523e-05	0.231084	0.00626103	0.233966	0.00633758
		50	0.0726808	0.00365455	0.0706737	0.00285271	0.143355	0.00650725
		75	0.325924	0.00247953	0.0229976	0.000424782	0.348922	0.00290431
		100	0.997218	0.0534071			0.997218	0.0534071
		300mM NaCl
		FUS Ratio %	FUS (mg/mL)	FUS error	A1 (mg/mL)	A1 Error	Combined (mg/mL)	error
		0	0	0	0.258564	0.0155975	0.258564	0.0155975
		25	0.0117496	0.00144706	0.184913	0.00363293	0.196662	0.00507999
		50	0.0950534	0.00263488	0.0913077	0.00375149	0.186361	0.00638637
		75	0.313052	0.00547475	0.0152125	0.00740263	0.328264	0.0128774
		100	0.764679	0.0196761	0	0	0.764679	0.0196761
		600mM NaCl
		FUS Ratio %	FUS (mg/mL)	FUS error	A1 (mg/mL)	A1 Error	Combined (mg/mL)	error
		0			0.227257	0.0112384	0.227257	0.0112384
		25	0.0703693	0.00159205	0.140973	0.00467671	0.211342	0.00626876
		50	0.203018	0.00313927	0.103026	0.00219349	0.306044	0.00533275
		75	0.372438	0.0192193	0.0637158	0.0202495	0.436154	0.0394688
		100	0.652522	0.0289353			0.652522	0.0289353

## Sheet: Figure 5A,B
			FUS-LCD				A1-LCD
	75% FUS	Simulation temperature	Total volume fraction	Dilute volume fraction	Dense volume fraction	Dilute volume fraction standard error	Dense volume fraction standard error	Total volume fraction	Dilute volume fraction	Dense volume fraction	Dilute volume fraction standard error	Dense volume fraction standard error
		50	0.0118889	0.000409237	0.347648	1.66688e-05	0.00232351	0.00396412	2.7304e-05	0.183236	2.14349e-06	0.00220293
			FUS-LCD				A1-LCD
	50% FUS	Simulation temperature	Total volume fraction	Dilute volume fraction	Dense volume fraction	Dilute volume fraction standard error	Dense volume fraction standard error	Total volume fraction	Dilute volume fraction	Dense volume fraction	Dilute volume fraction standard error	Dense volume fraction standard error
		50	0.00792593	0.000103514	0.243004	7.75127e-06	0.00162663	0.00792824	7.92381e-05	0.317675	3.43539e-06	0.00129695
			FUS-LCD				A1-LCD
	25% FUS	Simulation temperature	Total volume fraction	Dilute volume fraction	Dense volume fraction	Dilute volume fraction standard error	Dense volume fraction standard error	Total volume fraction	Dilute volume fraction	Dense volume fraction	Dilute volume fraction standard error	Dense volume fraction standard error
		50	0.00396296	2.28114e-05	0.13603	2.92811e-06	0.00238408	0.0118924	0.000141191	0.436148	5.52853e-06	0.0025898

## Sheet: Figure 5C
Replicate		75% FUS-LCD			50% FUS-LCD			25% FUS-LCD
		High concentration slope	Low concentration slope		High concentration slope	Low concentration slope		High concentration slope	Low concentration slope
1		0.556445	0.35137		1.3951	1.01119		3.64205	3.00078
2		0.578529	0.349521		1.36603	1.016		3.31961	2.95311
3		0.570434	0.352925		1.33666	1.01354		2.81838	2.94918
4		0.554473	0.351199		1.46767	1.0234		3.50265	2.98214
5		0.582577	0.355		1.31656	1.01933		2.7641	2.94091
6		0.569402	0.355634		1.23153	1.00353		3.11247	2.94021
7		0.531301	0.351913		1.37258	1.01629		3.19897	2.95354
8		0.561489	0.356519		1.30057	1.0174		2.97124	2.94529
9		0.551069	0.355012		1.27816	1.00693		2.8549	2.94749
10		0.591527	0.351792		1.29965	0.999867		3.11489	2.96704

## Sheet: Figure 5D,E
	12°C
	FUS:A1	FUS component cdilute (mg/mL)	error	A1 component cdilute (mg/mL)	error
	75	0.326	0.002	0.023	0
	50	0.073	0.004	0.071	0.003
	25	0.003	0	0.231	0.006
	12°C (Dense phase)
	FUS:A1	FUS component cdense (mg/mL)	error	A1 component cdense (mg/mL)	error
	75	194.059	66.806	84.549	27.48
	50	150.107	29.506	134.733	23.796
	25	59.757	22.436	147.483	44.416
	Input concentrations
	For Ratio	A1 WT (mg/mL)	FUS (mg/mL)
	25% FUS	1.57	0.52
	50% FUS	1.05	1.04
	75% FUS	0.52	1.56

[truncated: 12 more sheets: Figure 5F, Figure 6, Figure 7A,B, Figure 7C, Figure 8, Figure 9, Figure S1, Figure S2, Figure S4A,B, Figure S4C, Figure S5, Figure S6]
